# Supplementary material for: ICD-related risk model predicts the prognosis and immunotherapy response of patients with liver cancer
Source: Front Pharmacol. 2023 Jun 8;14:1202823. doi: 10.3389/fphar.2023.1202823 (PMC10285067; doi:10.3389/fphar.2023.1202823)
Supplement: Supplementary file 2 [file Table1.XLSX]

## Sheet: supplement table1
GSE65372	GSE25097	TCGA-LIHC	GSE65372|GSE25097	GSE65372|TCGA-LIHC	GSE25097|TCGA-LIHC	GSE65372|GSE25097|TCGA-LIHC
FZD9	ACSL5	CYCS	IL18	VDAC3	CD14	PRNP
RIPK3	NLRC4	FTH1	IRF2	BIRC3	TLR4	DNM1L
PCBP1	SAT1	UCN	ZBP1	GPX4	ACSL1	SLC11A2
PYGL	CASP4	GSDMB	NLRP2		STEAP3	CASP8
MIR221	MAP1LC3A	NOD1	HEBP2		ACSL4	SLC39A14
LPCAT3	FAS	RIPK1	SLC39A8		SPATA2
ELANE	SLC7A11	PGAM5	TNF		RBCK1
	PPIF	CAV1	SLC40A1		ITPK1
	SLC6A13	PCBP2			NUPR1
	CYBB	FTL			CP
	CASP1	LY96			BAK1
	IL1B	CASP9			GSDMD
	ATG5	NOD2			TRAF2
	FASLG	CHMP2B			PLCG1
	YBX3	TSPO			HMOX1
	NLRP3	TP53			SAT2
	BNIP3	CASP6			TFRC
	PELI1	MT-CO2			TIRAP
	GZMB				MAP1LC3B
	TICAM2				GSDME
	IRF1				CFLAR
	ALKBH7				IRF3
	SLC25A4				ATG7
	TP63				CASP3
	PRKACA				BAX
	GSDMC				TLR3
	NLRP7				CHMP6
	TMEM123				CYLD
	GCLM				CHMP3
	BOK				MLKL
	MAP1LC3C				TF
	IPMK				ARHGEF2
	ALOX15				FADD
	NLRP6				ACSL6
	GCLC				CHMP2A
					NOL3
					GSS
					CHMP4C
					CHMP4B
					SCAF11
					VDAC2
					TICAM1
					HMGB1
					BIRC2
					SLC6A6
					NLRP1
					PYCARD
					PJVK
					SLC3A2
					CHMP4A
					CHMP7
					ACSL3
